# Supplementary material for: Knowledge, Beliefs, and Treatment Practices for Otitis Media in Malawi: A Community-Based Assessment
Source: Audiol Res. 2025 Apr 6;15(2):38. doi: 10.3390/audiolres15020038 (PMC12024340; doi:10.3390/audiolres15020038)
Supplement: Supplementary file 1 [file audiolres-15-00038-s001.zip]

Archive with 2 entries (2 files):
- Supp Figure Caption.pdf
- Supplemental Figure 1 - Audiograms.tiff
